# Supplementary material for: Post‐metaphase correction of aberrant kinetochore‐microtubule attachments in mammalian eggs
Source: EMBO Rep. 2019 Jul 10;20(8):e47905. doi: 10.15252/embr.201947905 (PMC6680117; doi:10.15252/embr.201947905)
Supplement: Supplementary file 3 — Movie EV2 [file EMBR-20-e47905-s003.zip]

Archive with 5 entries (4 files):
- EMBOJ-2019-101647_MovieEV2.avi
- Movie_EV2.docx
- __MACOSX/
- __MACOSX/._EMBOJ-2019-101647_MovieEV2.avi
- __MACOSX/._Movie_EV2.docx
